# Supplementary material for: Efficacy of Indocyanine Green Fluorescence Angiography in Preventing Anastomotic Leakage After McKeown Minimally Invasive Esophagectomy
Source: Front Oncol. 2021 Jan 8;10:619822. doi: 10.3389/fonc.2020.619822 (PMC7821423; doi:10.3389/fonc.2020.619822)
Supplement: Supplementary file 1 [file DataSheet_1.xlsx]

## Sheet: Sheet1
group	sex	age	BMI	history of smoking	history of drinking	Hypertension	Diabetes mellitus	Cardiovascular disease	Obstructive lung disease	Cerebrovascular disease	ASA	Neoadjuvant chemotherapy	Neoadjuvant raiotherapy	ESD	Histological type	location	Operation time（min）	Intraoperative Blood loss（ml）	Restore fluid diet time （d）	Postoperative hospital stay(d)	Lymph node dissection	T	N	TNM	vascular invasion	perineural invasion	Anastomosis leakage	Vocal cord paralysis	Wound infection	Pleural effusion	Pneumonia	Chyle leak	Atrial fibrillation	Pneumothorax	ICU stay	Secondary surgery	death
1	1	75	22.4813	1	1	0	0	0	0	0	2	0	0	0	1	1	255	50	9	12	16	3	0	2	0	1	0	0	0	0	0	0	0	0	0	0	0
1	1	76	23.6713	0	1	1	0	0	0	0	2	0	0	0	1	2	250	100	8	11	36	2	1	3	0	0	0	0	0	0	0	0	0	0	0	0	0
1	1	65	23.3887	0	0	1	0	1	0	0	2	1	0	0	1	2	325	200	10	13	28	3	3	4	0	1	0	0	0	0	0	0	0	0	0	0	0
1	1	68	20.7008	0	1	0	0	0	0	0	2	0	0	0	1	2	225	100	9	12	44	3	0	2	0	0	0	0	0	0	0	0	0	0	0	0	0
1	1	64	20.0474	1	1	1	0	1	0	0	2	0	0	0	1	3	325	50	8	10	37	3	0	2	0	0	0	0	0	1	0	0	0	0	0	0	0
1	0	64	25.9695	0	0	1	0	0	0	0	2	0	0	0	1	3	225	100	9	12	8	3	0	2	0	0	0	0	0	0	0	0	0	0	0	0	0
1	1	64	24.7721	0	0	0	0	0	0	0	2	0	0	0	1	3	250	100	9	11	26	1	0	1	0	0	0	0	0	0	0	0	0	0	0	0	0
1	1	62	19.7133	1	1	0	0	0	0	0	2	0	0	0	1	2	195	100	11	14	34	2	0	1	0	0	0	0	0	0	0	0	0	0	0	0	0
1	1	63	21.875	0	1	0	0	0	0	0	2	0	0	0	1	3	195	50	12	14	37	2	0	1	0	0	0	0	0	0	0	0	0	1	0	0	0
1	1	67	24	1	0	0	0	0	0	0	2	0	0	0	1	3	225	50	8	9	24	3	2	3	0	1	0	0	0	0	0	0	0	0	0	0	0
1	1	62	21.4692	1	1	0	0	0	0	0	2	0	0	0	1	2	255	100	11	13	23	2	0	1	0	0	0	0	1	0	0	0	0	0	0	0	0
1	1	64	22.5896	1	0	0	0	0	0	0	2	0	0	0	1	2	325	200	13	14	28	1	0	1	0	0	0	0	0	0	0	0	0	0	0	0	0
1	1	61	22.3214	1	1	0	0	0	0	0	2	0	0	0	1	3	190	50	9	14	15	1	0	1	0	0	0	0	0	0	0	0	0	0	0	0	0
1	1	64	26.6	1	0	1	0	0	0	0	3	0	0	0	1	3	200	50	33	38	31	3	0	2	0	0	0	0	0	1	0	1	0	0	0	0	0
1	1	73	21.7738	1	0	1	0	0	0	1	2	0	0	0	1	2	205	50	12	15	49	3	0	2	0	0	0	0	1	0	0	0	0	0	0	0	0
0	1	61	28.257	0	0	0	0	0	0	0	2	1	0	0	1	3	250	50	9	14	23	2	0	1	0	0	0	0	0	0	0	0	0	0	0	0	0
1	1	56	25.1429	0	1	0	0	0	0	0	2	0	0	0	1	3	325	200	7	12	19	2	0	1	0	0	0	0	0	0	0	0	0	0	0	0	0
1	1	74	20.0796	0	1	0	0	0	1	0	2	0	0	0	1	3	225	50	8	11	11	3	2	3	1	1	0	0	0	0	0	0	0	0	0	0	0
0	1	66	17.1	1	1	0	0	0	0	0	2	0	0	0	1	2	225	50	65	73	67	3	3	4	1	0	1	0	1	0	0	0	0	0	0	1	0
0	0	62	19	0	0	0	0	0	0	0	2	0	0	0	1	3	225	50	8	10	21	1	0	1	0	0	0	0	0	0	0	0	0	0	0	0	0
1	1	68	23	1	1	0	0	0	0	0	2	0	0	1	1	3	200	100	9	12	15	1	0	1	0	0	0	0	0	0	0	0	0	0	0	0	0
1	1	64	22.7	1	0	1	1	0	0	0	2	0	0	0	1	1	325	200	18	26	21	1	0	1	0	0	0	0	1	0	0	0	0	0	0	0	0
0	1	50	23.4	0	0	1	0	0	0	0	2	0	0	0	1	3	225	50	8	10	19	1	0	1	0	0	0	0	0	0	0	0	0	0	0	0	0
1	1	65	24	1	0	1	0	1	0	0	3	0	0	0	1	3	325	50	15	20	30	3	3	4	1	1	0	0	0	0	0	0	0	0	0	0	0
1	1	70	23.9	1	1	1	0	0	0	0	2	0	0	0	1	3	325	200	13	16	13	1	0	1	0	0	0	0	0	0	0	0	0	0	0	0	0
0	1	63	17	0	0	0	0	0	0	0	2	0	0	0	1	2	225	50	34	38	18	3	3	4	0	1	0	0	0	1	1	0	0	0	0	0	0
1	1	78	24	0	0	1	0	0	0	0	3	0	0	0	1	2	235	80	8	16	19	3	0	2	0	1	0	0	0	0	0	0	0	0	0	0	0
1	1	61	30	1	0	0	0	0	0	0	2	1	0	0	1	3	300	200	13	22	39	3	1	3	0	0	0	0	0	0	1	0	0	0	0	0	0
1	0	72	28.5	0	0	1	0	0	0	0	2	0	0	0	1	3	225	50	9	11	25	3	1	3	0	0	0	0	0	0	0	0	0	0	0	0	0
1	0	69	26	0	0	0	0	0	0	0	3	0	0	0	1	3	325	50	8	12	24	3	0	2	0	0	0	0	0	0	0	0	0	0	0	0	0
1	0	59	19.1	0	0	0	0	0	0	0	2	0	0	1	1	2	225	50	10	16	18	1	0	1	0	0	0	0	0	0	0	0	0	0	0	0	0
0	1	63	21.2	0	0	1	0	0	0	1	2	0	0	0	1	1	290	50	11	14	36	1	0	1	0	0	0	0	0	0	0	0	0	0	0	0	0
1	1	61	20.7	1	1	0	0	0	0	0	2	0	0	0	1	3	165	100	9	12	26	1	1	1	0	0	0	0	0	0	0	0	0	0	0	0	0
0	1	52	25.5	0	0	0	0	0	0	0	2	0	0	0	1	3	270	100	81	87	34	2	1	3	1	0	1	0	0	1	1	0	0	1	0	0	0
1	1	70	21.3	0	0	0	0	0	0	0	2	0	0	0	1	2	240	50	10	12	24	2	0	1	0	0	0	0	0	0	0	0	0	0	0	0	0
1	1	72	21.7	0	0	0	0	0	0	0	2	0	0	0	1	2	640	200	16	17	25	1	0	1	0	0	0	0	0	1	0	0	0	0	0	0	0
0	0	69	28.4	0	0	1	0	0	0	0	2	0	0	0	1	3	240	100	11	17	18	1	0	1	0	0	0	0	0	0	0	0	0	0	0	0	0
1	1	69	19.5	0	0	0	0	0	0	0	2	0	0	0	1	3	250	100	10	13	12	2	0	1	0	0	0	0	0	1	0	0	0	0	0	0	0
1	1	61	23.4	1	1	1	0	0	0	0	2	1	0	0	1	3	235	100	9	12	22	3	1	3	0	0	0	0	0	0	0	0	0	0	0	0	0
1	0	62	26.3	0	0	0	0	0	0	0	2	0	0	0	1	2	180	50	10	11	11	2	0	1	0	0	0	0	0	0	0	0	0	0	0	0	0
1	1	71	18.7	0	1	0	0	0	0	0	2	0	0	0	1	3	205	100	9	13	19	1	2	3	0	0	0	0	0	0	0	0	0	0	0	0	0
0	1	67	19.2	0	0	0	0	0	0	0	2	0	0	0	1	3	180	100	12	15	32	3	1	3	0	0	0	0	0	0	1	0	0	1	0	0	0
1	1	66	17.6	0	0	0	0	0	0	0	2	0	0	0	1	3	185	100	9	11	21	2	2	3	0	0	0	0	0	0	0	0	0	0	0	0	0
1	1	65	25	1	0	1	0	0	0	0	2	0	0	0	1	3	240	100	9	11	19	3	1	3	0	1	0	0	0	0	0	0	0	0	0	0	0
0	1	57	20.1	1	1	0	0	0	0	0	2	0	0	0	1	2	225	50	10	11	40	3	1	3	0	1	0	0	0	0	0	0	0	0	0	0	0
1	1	59	25.9	0	0	1	0	0	0	0	2	0	0	0	1	3	245	100	10	11	53	2	1	3	0	0	0	0	0	0	0	0	0	0	0	0	0
1	1	75	23.7	1	1	1	0	0	0	0	2	0	0	0	1	2	245	100	13	15	29	3	0	2	0	0	0	0	0	0	0	0	0	0	0	0	0
0	1	62	20.1	0	0	0	0	0	0	0	2	0	0	0	1	3	325	100	9	12	18	3	2	3	0	1	0	0	0	0	0	0	0	0	0	0	0
1	1	64	19.4	0	0	1	0	0	0	0	2	0	0	0	1	2	240	200	9	11	41	3	0	2	0	0	0	0	0	0	0	0	0	0	0	0	0
1	1	65	22.2	0	0	1	1	0	0	0	2	1	0	0	1	2	305	100	16	17	15	3	0	2	0	1	0	0	0	0	0	0	0	0	0	0	0
1	1	72	21.4	0	1	1	0	0	0	0	2	0	0	0	1	3	275	50	9	11	48	2	1	3	1	1	0	0	0	0	0	0	0	0	0	0	0
1	1	65	22.5	0	0	0	0	0	0	0	2	1	0	0	1	2	185	80	11	13	37	2	0	2	0	0	0	0	0	0	0	0	0	0	0	0	0
1	1	53	20.9	0	0	0	0	0	0	0	2	0	0	0	1	2	215	100	10	13	35	1	0	1	0	0	0	0	0	0	0	0	0	0	0	0	0
1	1	67	20.3	1	1	0	0	0	0	0	2	0	0	0	1	3	200	50	9	10	19	2	0	1	0	0	0	0	0	0	0	0	0	0	0	0	0
1	1	60	23.2	0	0	0	0	0	0	0	2	1	0	0	1	3	270	100	10	13	55	3	1	3	1	0	0	0	0	0	0	0	0	0	0	0	0
1	1	61	22.2	1	1	1	0	0	0	0	2	0	0	0	1	2	185	80	9	11	31	1	1	1	1	0	0	0	0	0	0	0	0	0	0	0	0
1	1	66	22.7	1	1	0	0	0	0	0	2	1	0	0	1	3	205	100	9	11	44	1	0	1	0	0	0	0	0	0	0	0	0	0	0	0	0
1	1	59	22.1	0	0	0	0	0	0	0	2	0	0	0	1	2	275	100	15	16	17	3	2	3	0	1	0	0	0	0	0	0	0	0	0	0	0
1	1	70	22.2	1	1	0	0	0	0	0	2	0	0	0	1	3	280	200	12	15	29	3	0	2	0	1	0	0	0	1	0	0	0	0	0	0	0
1	1	66	24.4	1	1	1	0	0	0	0	2	0	0	0	1	2	315	100	10	10	93	3	1	3	0	0	0	0	0	0	0	0	0	0	0	0	0
1	1	76	23.9	0	0	1	0	0	0	0	2	0	0	0	1	3	225	200	8	10	24	2	1	3	0	0	0	0	0	1	0	0	0	0	0	0	0
1	1	54	26.2	0	0	1	0	0	0	0	2	0	0	0	1	3	290	100	8	11	37	3	1	3	0	0	0	0	0	0	0	0	0	0	0	0	0
1	0	71	20.9	0	0	0	0	0	0	0	2	0	0	0	1	3	190	100	9	11	23	2	1	3	0	0	0	0	0	1	0	0	0	0	0	0	0
1	1	72	19.8	0	0	0	0	0	0	0	2	0	0	0	1	2	215	100	9	10	27	3	0	2	0	0	0	0	0	0	0	0	0	0	0	0	0
0	1	79	23.2	0	0	1	0	1	0	0	2	0	0	0	1	3	215	100	8	9	24	1	2	3	0	0	0	0	0	0	0	0	0	0	0	0	0
1	1	66	21.7	0	1	0	0	0	0	0	2	0	0	0	1	3	225	100	6	8	31	3	0	2	0	0	0	0	0	0	0	0	0	0	0	0	0
1	1	72	27	1	0	1	0	0	0	0	2	0	0	0	1	3	215	100	17	19	29	3	0	2	0	0	0	0	0	1	0	0	0	0	1	0	0
1	0	43	26.4	0	0	0	0	0	0	0	2	0	0	0	1	2	175	50	13	14	45	3	1	3	0	0	0	0	0	0	0	0	0	0	0	0	0
1	1	66	25.4	0	1	1	0	0	0	0	2	0	0	0	1	2	220	30	8	10	47	2	0	1	0	0	0	0	0	0	0	0	0	0	0	0	0
1	1	63	24.7	1	1	0	0	0	0	0	3	1	0	0	1	2	215	100	9	10	41	3	2	3	1	0	0	0	0	0	0	0	0	0	0	0	0
1	1	67	25.5	1	1	1	0	0	0	0	2	1	0	0	1	3	215	100	8	10	36	3	1	3	0	0	0	0	0	0	0	0	0	0	0	0	0
1	1	62	23.4	0	0	0	0	0	0	0	2	0	0	0	1	3	215	100	9	9	41	3	1	3	0	0	0	0	0	0	0	0	0	0	0	0	0
1	1	75	23	0	0	0	0	0	0	1	2	0	0	0	1	3	285	70	8	10	24	1	2	1	1	0	0	0	0	0	0	0	0	0	0	0	0
1	1	62	26.4	0	1	0	0	0	0	0	2	0	0	0	1	3	240	50	9	12	41	2	1	3	0	0	0	0	0	0	0	0	0	0	0	0	0
1	0	71	18.7	0	0	1	0	1	0	0	3	0	0	0	2	3	235	40	8	11	26	2	1	3	0	1	0	0	0	0	0	0	0	0	0	0	0
0	1	72	20.4294	0	1	0	0	0	0	0	2	0	0	0	3	2	300	50	7	13	17	3	2	3	0	0	0	0	0	0	0	0	0	0	0	0	0
0	1	62	22.4059	0	0	0	0	0	0	0	2	0	0	0	1	3	200	50	7	11	54	2	0	1	0	0	0	0	0	0	0	0	0	0	0	0	0
0	1	59	19.5312	1	1	1	0	0	0	0	2	0	0	0	1	2	195	100	14	23	21	1	0	1	0	0	0	0	0	0	1	0	0	0	0	0	0
0	1	55	24.9135	1	0	0	0	0	0	0	2	0	0	0	3	3	160	100	8	11	25	1	0	1	0	0	0	0	0	0	0	0	0	0	0	0	0
0	1	75	35.1541	1	1	1	0	0	1	0	3	0	0	0	1	3	215	100	6	11	24	2	0	2	0	0	0	0	0	0	0	0	0	0	0	0	0
0	1	70	19.8413	1	1	0	0	0	0	0	2	1	0	0	1	2	290	100	6	11	18	3	2	3	0	0	0	0	0	0	0	0	0	0	0	0	0
0	0	65	18.8271	0	0	0	0	0	0	0	2	0	0	0	1	2	150	20	16	17	13	1	0	1	0	0	0	0	0	0	0	0	0	0	0	0	0
0	1	66	25.0399	0	0	0	0	0	0	0	2	0	0	0	1	2	215	100	9	11	31	3	2	3	0	0	0	0	0	0	0	0	0	0	0	0	0
0	1	60	21.7181	1	1	0	0	0	0	0	2	0	0	0	1	2	270	100	7	10	26	3	1	3	0	0	0	0	0	0	0	0	0	0	0	0	0
0	1	66	21.6311	0	0	0	0	0	0	0	2	0	0	0	1	3	210	50	8	10	33	3	2	3	0	1	0	0	0	0	0	0	0	0	0	0	0
0	0	68	24.0346	0	0	1	1	0	0	0	3	0	0	0	1	2	185	100	8	13	36	3	0	2	0	0	0	0	0	0	0	0	0	0	0	0	0
0	1	63	22.0522	0	0	0	0	0	0	0	2	0	0	0	1	3	215	100	8	9	24	3	2	3	0	0	0	0	0	0	0	0	0	0	0	0	0
0	1	67	19.6072	1	1	0	0	0	0	0	2	0	0	0	3	2	305	200	8	12	24	3	2	3	0	1	0	0	0	0	0	0	0	0	0	0	0
0	1	70	22.694	1	1	1	0	0	0	0	2	0	0	0	1	2	255	200	6	13	22	1	0	1	0	0	0	0	0	0	0	0	0	0	0	0	0
0	1	46	27.2817	1	1	0	0	0	0	0	2	1	0	0	1	3	330	100	8	10	12	3	1	3	0	0	0	0	0	0	0	0	0	0	0	0	0
0	1	64	23.7654	0	0	0	0	0	0	0	2	0	0	0	1	2	180	20	10	11	17	1	0	1	0	0	0	0	0	0	0	0	0	0	0	0	0
0	1	69	20.7031	0	0	0	0	0	0	0	2	0	0	0	1	2	240	100	8	9	19	3	0	2	0	0	0	0	0	0	0	0	0	0	0	0	0
0	1	71	19.1406	0	0	0	0	0	0	0	2	0	0	0	1	1	215	100	9	10	39	1	0	1	0	0	0	0	0	0	0	0	0	0	0	0	0
0	1	65	23.6713	0	1	0	0	1	0	0	2	0	0	0	1	3	254	200	6	10	21	3	1	3	0	0	0	0	0	0	0	0	0	0	0	0	0
0	1	60	20.202	1	1	0	0	0	0	0	2	0	0	0	1	3	215	50	9	10	24	3	1	3	0	1	0	0	0	0	0	0	0	0	0	0	0
0	1	70	25.0995	0	1	1	0	0	0	0	2	0	0	0	1	1	270	100	8	10	47	3	0	2	0	0	0	0	0	0	0	0	0	0	0	0	0
0	0	66	24	0	0	1	0	0	0	0	2	0	0	0	3	2	215	50	60	138	27	1	1	2	1	0	1	0	0	0	0	0	0	0	0	0	0
0	1	55	26.079	0	0	0	0	0	0	0	2	1	0	0	1	2	300	200	16	18	25	3	0	2	1	0	0	0	0	0	0	0	0	0	0	0	0
0	1	64	18.424	1	1	0	0	0	0	0	2	0	0	0	1	2	200	50	7	10	27	1	0	1	0	0	0	0	0	0	0	0	0	0	0	0	0
0	0	72	19.5312	0	0	0	0	0	0	0	2	0	0	0	1	2	220	100	9	12	48	1	0	1	0	0	0	0	0	0	0	0	0	0	0	0	0
0	1	62	21.6049	1	0	0	0	0	0	0	2	0	0	0	1	3	195	20	9	10	32	3	1	3	0	1	0	0	0	0	0	0	0	0	0	0	0
0	1	52	19.9432	0	0	0	0	0	0	0	2	0	0	0	1	3	245	100	9	11	47	1	1	1	1	0	0	0	0	0	0	0	0	0	0	0	0
0	1	71	19.721	1	0	0	0	0	0	0	2	0	0	0	1	3	215	100	8	9	17	1	0	1	0	0	0	0	0	0	0	0	0	0	0	0	0
0	1	58	23.7228	0	0	0	0	0	0	0	2	0	0	0	1	3	180	200	8	11	22	3	1	3	0	0	0	0	0	0	0	0	0	0	0	0	0
0	1	64	25.9645	1	1	1	0	0	1	0	2	0	0	0	1	3	210	100	9	12	38	3	0	2	0	0	0	0	0	0	0	0	0	0	0	0	0
0	1	77	27.8876	1	1	1	0	0	0	0	2	0	0	0	1	3	280	200	11	14	18	3	0	2	0	0	0	0	0	0	0	0	0	0	1	0	0
0	1	73	17.5064	0	0	0	0	0	0	0	2	0	0	0	1	2	175	100	7	9	23	1	1	2	0	0	0	0	0	0	0	0	0	0	0	0	0
0	1	56	25.0995	1	1	1	0	0	0	0	2	1	0	0	1	3	215	100	8	11	36	3	2	3	0	0	0	0	0	0	0	0	0	0	0	0	0
0	1	69	25.9516	1	1	1	0	0	0	0	2	0	0	0	1	2	270	100	8	10	24	3	1	3	0	0	0	0	0	0	0	0	0	0	0	0	0
0	1	69	25.5937	1	1	0	0	0	0	0	2	0	0	0	1	3	215	100	11	12	30	1	1	2	0	0	0	0	0	0	0	0	0	0	0	0	0
0	1	51	21.4533	1	0	0	0	0	0	0	2	0	0	0	1	3	205	100	8	12	31	1	0	1	0	0	1	0	0	0	0	0	0	0	0	0	0
1	1	53	20.0773	0	1	0	0	0	0	0	2	0	0	0	1	2	215	200	8	12	11	1	0	1	1	0	0	0	0	0	0	0	0	0	0	0	0
1	1	66	21.0772	1	1	0	0	0	0	0	2	0	0	0	1	3	215	100	8	10	80	1	1	2	0	0	0	0	0	0	0	0	0	0	0	0	0
0	1	73	27.0416	0	0	1	0	0	1	0	2	0	0	0	1	2	215	100	13	15	9	1	0	1	0	0	0	0	0	0	0	0	0	0	0	0	0
1	1	73	19.7133	1	1	0	0	0	0	0	2	1	0	0	1	3	215	50	6	10	20	1	0	1	0	0	0	0	0	0	0	0	0	0	0	0	0
0	0	67	18.4911	0	0	0	0	0	0	0	2	0	0	0	1	2	200	80	9	10	39	1	0	1	0	0	0	0	0	0	0	0	0	0	0	0	0
1	1	74	21.1073	1	1	0	1	0	0	0	2	1	0	0	2	3	165	20	7	10	10	3	1	3	0	1	0	0	0	0	0	0	0	0	0	0	0
0	1	47	18.6122	0	0	1	0	0	0	0	2	0	0	0	1	3	280	150	13	15	35	3	0	2	0	0	0	0	1	0	0	0	0	0	0	0	0
0	1	77	21.6333	0	0	0	0	0	0	0	2	0	0	0	1	2	225	50	6	8	42	2	1	3	0	0	0	0	0	0	0	0	0	0	0	0	0
1	1	67	22.2063	0	0	0	0	0	0	0	2	0	0	0	1	3	210	120	7	9	29	2	0	2	0	0	0	0	0	0	0	0	0	0	0	0	0
0	1	78	17.3611	1	1	0	0	0	0	0	2	0	0	0	1	3	255	400	47	56	20	1	0	1	0	0	1	0	0	0	0	0	0	0	0	0	0
1	1	57	21.1553	1	1	0	0	0	0	0	2	0	0	0	1	3	215	100	8	10	21	3	1	3	0	0	0	0	0	0	0	0	0	0	0	0	0
1	0	70	17.5781	0	0	0	0	0	0	0	2	0	0	0	1	3	195	100	8	12	34	1	0	1	0	0	0	0	0	0	0	0	0	0	0	0	0
1	1	67	20.9572	1	1	1	1	0	0	0	2	0	0	0	1	2	215	100	7	15	19	3	0	2	0	1	0	0	0	0	0	0	0	0	0	0	0
0	1	57	18.0662	1	1	1	0	0	0	0	2	0	0	0	1	1	240	100	8	10	34	2	0	2	0	0	0	0	0	0	0	0	0	0	0	0	0
0	1	70	22.9481	1	1	0	0	0	0	0	2	1	0	0	1	3	325	100	8	12	14	4	1	4	0	0	0	0	0	0	0	0	1	0	1	0	0
0	1	65	17.301	0	0	0	0	0	0	0	2	0	0	0	1	3	215	100	13	15	21	2	0	2	0	0	0	0	0	0	0	0	0	0	0	0	0
1	1	71	21.9136	0	1	0	0	0	0	0	2	0	0	0	1	2	255	150	8	10	32	3	2	3	1	0	0	0	0	0	0	0	0	0	0	0	0
0	1	72	26.079	1	1	1	0	0	1	0	2	1	0	0	1	2	325	100	9	11	22	3	1	3	0	0	0	0	0	0	0	0	0	0	0	0	0
0	1	54	19.1001	1	1	0	0	0	0	0	2	0	0	0	1	3	160	50	25	27	32	3	2	3	0	0	1	0	0	1	0	0	0	0	0	0	0
0	0	66	18.026	0	0	0	0	0	0	0	2	0	0	0	1	1	245	150	11	15	25	3	0	2	0	0	0	0	0	0	0	0	0	0	0	0	0
1	0	59	15.0551	0	0	0	0	0	0	0	2	0	0	0	1	2	200	50	9	11	38	3	0	2	0	1	0	0	0	1	0	0	0	0	0	0	0
1	1	54	14.533	1	0	0	0	0	0	0	2	0	0	0	1	2	280	100	8	10	26	3	1	3	0	0	0	0	0	0	0	0	0	0	0	0	0
1	0	79	17.9817	0	0	1	0	1	0	0	3	0	0	0	1	2	195	100	9	11	22	3	2	3	0	0	0	0	0	0	0	0	0	0	0	0	0
1	1	65	26.6436	1	1	0	0	0	0	0	2	0	0	0	1	2	325	100	11	13	21	3	1	3	0	0	0	0	0	0	0	0	0	0	0	0	0
1	1	69	24.9135	0	0	1	0	0	0	1	2	0	0	0	1	2	205	200	8	14	29	1	0	1	0	0	0	0	0	0	0	0	0	0	0	0	0
0	1	71	17.9282	0	0	1	0	0	0	0	2	0	0	0	1	2	190	50	11	13	38	3	2	3	1	1	0	0	0	0	0	0	0	0	0	0	0
1	1	68	16.901	0	0	0	0	0	0	0	2	0	0	0	1	3	360	300	死亡	105	22	3	2	3	0	1	1	0	0	0	1	0	0	0	0	0	1
1	1	63	25.6896	0	0	0	0	0	0	0	2	0	0	0	1	3	190	100	7	10	36	3	0	2	1	1	0	0	0	0	0	0	0	0	0	0	0
1	0	78	27.9267	0	0	0	0	0	0	0	2	0	0	0	1	2	195	100	14	16	19	3	0	2	0	0	0	0	0	1	0	0	0	0	0	0	0
1	1	66	24.1633	0	1	0	0	0	0	0	2	0	0	1	1	2	245	100	9	11	25	1	0	1	0	0	0	0	0	0	0	0	0	0	0	0	0
1	1	57	18.5568	1	1	0	0	0	0	0	2	0	0	0	1	3	180	100	9	11	39	3	2	3	1	1	0	1	0	0	0	0	0	0	0	0	0
0	1	67	21.4533	0	1	0	0	0	0	0	2	0	0	0	1	3	190	100	15	18	27	1	0	1	0	0	0	0	1	0	0	0	0	0	0	0	0
1	1	54	21.9671	1	1	0	0	0	0	0	2	1	1	0	1	3	645	300	8	12	10	2	0	1	0	0	0	0	0	1	0	0	0	0	0	0	0
0	1	70	21.7993	0	0	0	0	0	0	0	2	0	0	0	1	3	505	400	10	12	19	3	2	3	1	0	0	0	0	0	0	0	0	0	1	0	0
1	1	72	27.6817	1	1	0	0	0	0	0	2	0	0	0	1	3	240	100	9	12	22	3	2	3	0	1	0	0	0	0	0	0	0	0	0	0	0
1	1	71	24.5243	1	1	1	0	0	0	0	2	0	0	0	1	2	210	100	10	12	27	3	2	3	1	1	0	0	0	0	0	0	0	0	0	0	0
1	1	64	24.5243	0	0	0	0	0	0	0	2	1	0	0	1	3	490	200	12	15	28	3	1	3	0	0	0	0	0	0	0	0	0	0	0	0	0
0	1	72	23.5102	0	0	0	0	0	0	0	2	0	0	0	1	3	180	50	11	10	25	2	0	1	0	0	0	0	0	0	0	1	0	0	0	1	0
0	1	62	21.9671	1	0	1	0	0	0	0	2	0	0	0	1	1	205	50	8	9	35	3	1	2	0	1	0	0	0	0	0	0	0	0	0	0	0
0	1	58	27.3982	0	1	0	0	0	0	0	2	0	0	0	1	2	240	50	9	12	32	2	1	3	0	0	0	0	0	0	0	0	0	0	0	0	0
0	1	56	23.8754	1	1	0	1	0	0	0	2	0	0	0	1	3	275	100	12	21	50	3	2	3	1	0	0	0	0	0	0	0	0	0	0	0	0
0	1	62	23.3234	0	1	0	0	0	0	0	2	0	0	0	1	2	245	50	7	10	15	3	0	2	0	0	0	0	0	0	0	0	0	0	0	0	0
0	1	78	25.3515	0	1	0	1	0	0	0	2	0	0	0	1	3	215	50	40	41	14	3	1	3	1	0	1	0	0	0	0	0	0	0	0	0	0
0	1	63	20.5693	1	1	0	0	0	0	0	2	0	0	0	1	2	210	50	10	13	36	3	2	3	0	0	0	0	0	1	0	0	0	0	0	0	0
0	1	71	20.3125	1	0	0	0	0	0	0	2	0	0	0	1	3	170	50	9	12	39	3	0	2	0	0	0	0	0	0	0	0	0	0	0	0	0
0	1	64	25.6055	1	1	1	0	0	0	0	2	0	0	0	1	3	180	100	7	10	14	1	0	1	0	0	0	0	0	0	0	0	0	0	0	0	0
0	0	69	28.9993	0	0	0	0	0	0	0	2	0	0	0	1	2	255	80	9	12	62	1	1	2	0	0	0	0	0	0	0	0	0	0	0	0	0
0	1	75	19.2336	1	1	1	0	0	0	0	2	0	0	0	1	3	305	100	9	12	39	3	2	3	1	0	0	0	0	0	0	0	0	0	0	0	0
0	1	54	23.5615	1	0	0	0	0	0	0	2	0	0	0	1	1	355	100	10	13	73	1	2	3	0	0	0	0	0	0	0	0	0	0	0	0	0
0	1	66	21.1389	1	1	1	0	0	0	0	2	0	0	0	1	2	240	150	10	9	44	1	0	1	0	0	0	0	0	1	0	0	0	0	0	0	0
0	1	67	24.0882	1	1	0	0	1	0	0	3	0	0	0	1	2	205	100	8	30	30	1	0	1	0	0	1	0	0	0	0	0	0	0	0	0	0
0	1	73	19.1327	1	1	1	0	0	0	0	2	0	0	0	3	3	215	20	8	13	24	1	0	1	0	0	0	0	0	0	0	0	0	0	0	0	0
0	1	71	20.7967	1	1	0	0	0	0	0	2	0	0	0	1	2	325	200	8	16	57	3	2	3	0	0	0	1	0	0	0	0	0	0	0	0	0
0	1	64	20.5693	0	0	0	0	0	0	0	2	0	0	0	1	3	330	100	11	30	31	3	2	3	1	0	0	1	0	0	1	0	0	1	0	0	0
0	1	63	18.0697	1	1	0	0	0	0	0	2	0	0	0	1	3	335	100	13	15	45	3	3	4	0	0	0	0	0	0	0	0	0	0	0	0	0
0	1	68	21.7993	1	1	0	0	0	0	0	2	0	0	0	1	2	325	100	9	12	43	3	1	3	0	0	1	0	0	0	0	0	0	0	0	0	0
0	1	69	19.9219	1	1	0	0	0	0	0	2	1	0	0	1	2	455	500	44	65	35	3	2	3	0	0	1	0	0	0	0	1	0	0	0	0	0
0	1	62	23.8895	0	0	1	0	0	0	0	2	0	0	0	1	1	325	200	7	10	85	3	3	4	0	0	0	0	0	0	0	0	0	0	0	0	0
0	1	67	18.75	1	1	0	0	0	0	0	2	0	0	0	1	3	300	100	12	16	46	3	1	3	0	0	0	0	0	0	0	0	0	0	0	0	0
0	1	61	16.7277	1	1	0	0	0	0	0	2	0	0	0	1	3	255	100	8	12	35	3	1	3	0	0	0	0	0	0	0	0	0	0	0	0	0
0	1	68	19.4674	1	1	0	0	0	1	0	2	0	0	0	1	2	230	100	14	18	17	3	1	3	0	0	0	0	0	0	0	0	0	1	0	0	0
0	1	66	20.3816	1	1	0	0	0	0	0	2	0	0	0	1	3	240	50	9	16	28	3	3	4	0	0	0	0	0	0	0	0	0	0	0	0	0
0	1	77	18.4425	1	1	0	0	0	0	0	2	0	0	0	1	2	245	20	8	11	63	3	1	3	0	0	0	0	0	0	0	0	0	0	0	0	0
0	1	61	22.4913	1	0	0	0	0	0	0	2	0	0	0	1	2	180	50	32	35	51	1	0	1	0	0	1	0	0	0	0	0	0	0	0	0	0
0	1	63	22.8624	1	1	1	0	0	0	0	2	1	0	0	1	2	230	100	8	15	16	2	0	2	0	0	0	0	0	0	0	0	0	0	0	0	0
0	1	59	19.3625	0	0	0	0	0	0	0	2	0	0	0	1	2	180	200	8	12	36	3	0	2	0	0	0	0	0	0	0	0	0	0	0	0	0
0	1	68	21.2306	0	0	0	0	0	0	0	2	0	0	0	1	2	180	200	7	10	10	1	0	1	0	0	0	0	0	0	0	0	0	0	0	0	0
0	1	71	23.8751	0	0	1	0	0	0	0	2	0	0	0	1	2	240	200	7	11	16	3	0	2	0	0	0	0	0	0	0	0	0	0	0	0	0
0	1	55	25.1808	1	0	0	0	0	0	0	2	1	0	0	1	2	240	200	6	12	44	3	1	3	0	0	0	0	0	0	0	0	0	0	0	0	0
0	1	66	16.4644	1	1	0	0	0	0	0	2	0	0	0	1	3	240	40	9	12	32	1	0	1	0	0	0	0	0	0	0	0	0	0	0	0	0
0	1	64	16.6525	0	0	1	0	1	0	0	3	0	0	0	1	3	280	100	9	13	28	3	1	3	0	0	0	0	0	0	0	0	0	0	0	0	0
0	1	72	21.7079	0	0	1	0	0	0	0	2	0	0	0	1	2	240	200	8	12	26	2	0	2	0	0	0	0	0	0	0	0	0	0	0	0	0
0	1	69	24.3911	1	1	0	0	0	0	0	2	0	0	0	1	2	325	200	10	13	15	2	1	3	0	0	0	0	0	0	0	0	0	0	0	0	0
0	1	54	18.1252	0	0	0	0	0	0	0	2	0	0	0	1	2	240	200	7	10	36	1	0	1	0	0	0	0	0	0	0	0	0	0	0	0	0
0	1	66	22.2291	0	1	0	0	0	0	0	2	0	0	0	1	2	120	100	6	9	31	2	0	1	0	0	0	0	0	0	0	0	0	0	0	0	0
0	1	64	21.6333	0	0	0	0	0	0	0	2	0	0	0	1	3	290	200	7	10	7	3	0	1	0	0	0	0	0	0	0	0	0	0	0	0	0
0	1	73	28.7105	0	0	1	1	0	0	0	2	0	0	0	1	2	240	100	8	12	21	2	0	2	0	0	0	0	0	0	0	0	0	0	0	0	0
0	1	62	23.4375	0	0	0	0	0	0	0	2	0	0	0	1	2	215	100	8	12	24	3	1	3	0	0	0	0	0	0	0	0	0	0	0	0	0
0	1	59	26.1224	1	1	0	0	0	0	0	2	1	0	0	1	3	280	100	11	16	9	3	0	2	0	1	0	0	0	0	0	0	0	0	0	0	0
0	1	63	22.3094	1	1	0	0	0	0	0	2	0	0	0	1	2	240	200	7	10	26	2	0	2	0	0	0	0	0	0	0	0	0	0	0	0	0
0	1	62	25	1	1	1	0	0	0	0	2	1	0	0	1	2	220	50	8	11	23	3	0	2	0	0	0	0	0	0	0	0	0	0	0	0	0
																											12							0
